# Supplementary material for: Dysregulation of Aurora Kinases and AURKAIP1 Promoter Methylation as Potential Peripheral Diagnostic Biomarkers in Acute Myeloid Leukemia
Source: Curr Issues Mol Biol. 2026 Apr 5;48(4):378. doi: 10.3390/cimb48040378 (PMC13115527; doi:10.3390/cimb48040378)
Supplement: Supplementary file 1 [file cimb-48-00378-s001.zip]

Archive with 1 entries (1 files):
- cimb-4208560-supplementary.pdf
